# Supplementary material for: Attenuated Replication-Competent Herpes Simplex Virus Expressing an ECM-Modifying Transgene Hyaluronan Synthase 2 of Naked Mole Rat in Oncolytic Gene Therapy
Source: Microorganisms. 2023 Oct 29;11(11):2657. doi: 10.3390/microorganisms11112657 (PMC10673056; doi:10.3390/microorganisms11112657)
Supplement: Supplementary file 1 [file microorganisms-11-02657-s001.zip]

Archive with 1 entries (1 files):
- microorganisms-2665272-supplementary.pdf
